# Supplementary material for: Negotiation and honesty in artificial intelligence methods for the board game of Diplomacy
Source: Nat Commun. 2022 Dec 6;13:7214. doi: 10.1038/s41467-022-34473-5 (PMC9726752; doi:10.1038/s41467-022-34473-5)
Supplement: Supplementary file 3 — Source Data [file 41467_2022_34473_MOESM3_ESM.xlsx]

## Sheet: Figure 4
Protocol	# negotiators	Negotiator advantage	95% CI lower bound	95% CI upper bound
Mutual Proposal	1	1.02407	0.989253	1.05923
Mutual Proposal	2	1.07366	1.03742	1.11066
Mutual Proposal	3	1.14453	1.1056	1.18472
Mutual Proposal	4	1.28225	1.23758	1.32897
Mutual Proposal	5	1.36716	1.31748	1.41981
Mutual Proposal	6	1.55269	1.491	1.61915
Propose-Choose	1	1.0233	0.98871	1.05823
Propose-Choose	2	1.63344	1.58254	1.68563
Propose-Choose	3	1.93387	1.86774	2.00278
Propose-Choose	4	2.08098	2.00136	2.16535
Propose-Choose	5	2.19371	2.10054	2.2941
Propose-Choose	6	2.43195	2.31451	2.56107

## Sheet: Figure 6
Protocol	# deviators	Deviator	Deviator advantage	95% CI lower bound	95% CI upper bound
Mutual Proposal	1	Simple	2.03644	1.98075	2.09291
Mutual Proposal	2	Simple	2.07281	2.00888	2.13858
Mutual Proposal	3	Simple	1.97367	1.90555	2.04472
Mutual Proposal	4	Simple	2.06091	1.98187	2.14465
Mutual Proposal	5	Simple	1.99938	1.91697	2.08786
Mutual Proposal	6	Simple	2.13614	2.03877	2.24251
Mutual Proposal	1	Conditional	2.7266	2.657	2.79732
Mutual Proposal	2	Conditional	2.75301	2.66815	2.84071
Mutual Proposal	3	Conditional	2.83218	2.72936	2.94035
Mutual Proposal	4	Conditional	2.73949	2.62601	2.86085
Mutual Proposal	5	Conditional	2.81658	2.68433	2.96068
Mutual Proposal	6	Conditional	2.73018	2.59201	2.8829
Propose-Choose	1	Simple	1.11552	1.07859	1.15283
Propose-Choose	2	Simple	1.15769	1.11885	1.19738
Propose-Choose	3	Simple	1.18005	1.13962	1.22181
Propose-Choose	4	Simple	1.21705	1.17461	1.26141
Propose-Choose	5	Simple	1.26505	1.21968	1.31303
Propose-Choose	6	Simple	1.2982	1.25043	1.3493
Propose-Choose	1	Conditional	1.74292	1.69284	1.79366
Propose-Choose	2	Conditional	1.75606	1.70055	1.81307
Propose-Choose	3	Conditional	1.83248	1.76952	1.89804
Propose-Choose	4	Conditional	1.90131	1.82939	1.97734
Propose-Choose	5	Conditional	1.83712	1.76367	1.91574
Propose-Choose	6	Conditional	1.81001	1.73379	1.8926

## Sheet: Figure 7
Protocol	# deviators	Defence	Deviator advantage	95% CI lower bound	95% CI upper bound
Mutual Proposal	1	Baseline	2.7266	2.657	2.79732
Mutual Proposal	2	Baseline	2.75301	2.66815	2.84071
Mutual Proposal	3	Baseline	2.83218	2.72936	2.94035
Mutual Proposal	4	Baseline	2.73949	2.62601	2.86085
Mutual Proposal	5	Baseline	2.81658	2.68433	2.96068
Mutual Proposal	6	Baseline	2.73018	2.59201	2.8829
Mutual Proposal	1	Binary	1.17021	1.10405	1.23762
Mutual Proposal	2	Binary	1.1925	1.12391	1.26375
Mutual Proposal	3	Binary	1.28527	1.21046	1.36461
Mutual Proposal	4	Binary	1.36532	1.28248	1.45521
Mutual Proposal	5	Binary	1.43338	1.34247	1.53429
Mutual Proposal	6	Binary	1.56203	1.4562	1.68263
Mutual Proposal	1	Sanction	0.233282	0.205937	0.260868
Mutual Proposal	2	Sanction	0.337216	0.307402	0.36767
Mutual Proposal	3	Sanction	0.473675	0.441071	0.507501
Mutual Proposal	4	Sanction	0.78108	0.735668	0.829355
Mutual Proposal	5	Sanction	1.04783	0.987167	1.11405
Mutual Proposal	6	Sanction	1.69101	1.57307	1.82611
Propose-Choose	1	Baseline	1.74292	1.69284	1.79366
Propose-Choose	2	Baseline	1.75606	1.70055	1.81307
Propose-Choose	3	Baseline	1.83248	1.76952	1.89804
Propose-Choose	4	Baseline	1.90131	1.82939	1.97734
Propose-Choose	5	Baseline	1.83712	1.76367	1.91574
Propose-Choose	6	Baseline	1.81001	1.73379	1.8926
Propose-Choose	1	Binary	0.839997	0.785732	0.895136
Propose-Choose	2	Binary	0.90451	0.849386	0.961478
Propose-Choose	3	Binary	0.976746	0.918456	1.03813
Propose-Choose	4	Binary	1.06035	0.998116	1.12717
Propose-Choose	5	Binary	1.16601	1.09626	1.24259
Propose-Choose	6	Binary	1.50971	1.40966	1.62333
Propose-Choose	1	Sanction	0.057783	0.043683	0.071948
Propose-Choose	2	Sanction	0.151693	0.132433	0.171236
Propose-Choose	3	Sanction	0.267274	0.244817	0.290379
Propose-Choose	4	Sanction	0.475217	0.446758	0.505062
Propose-Choose	5	Sanction	0.883859	0.834831	0.936942
Propose-Choose	6	Sanction	1.7932	1.66468	1.94111

## Sheet: Figure 8
Protocol	Gain threshold (t_ϕ)	Opponent threshold (t_ψ)	Deviator advantage	95% CI lower bound	95% CI upper bound
Mutual Proposal	0.1	0.01	1.01459	1.00948	1.01986
Mutual Proposal	0.15	0.01	1.00983	0.997607	1.02244
Mutual Proposal	0.25	0.01	0.918915	0.898614	0.939852
Mutual Proposal	0.35	0.01	0.87074	0.847367	0.894794
Mutual Proposal	0.1	0.03	1.00877	1.00134	1.01674
Mutual Proposal	0.15	0.03	1.0175	1.01267	1.02243
Mutual Proposal	0.25	0.03	1.013	1.00562	1.02053
Mutual Proposal	0.35	0.03	0.996985	0.980134	1.01443
Mutual Proposal	0.1	0.08	1.00748	1.00258	1.01293
Mutual Proposal	0.15	0.08	1.01098	1.00438	1.01812
Mutual Proposal	0.25	0.08	1.0157	1.01048	1.02112
Mutual Proposal	0.35	0.08	1.01575	1.01137	1.02024
Mutual Proposal	0.1	0.2	1.00504	1.00144	1.00917
Mutual Proposal	0.15	0.2	1.00953	1.00492	1.01469
Mutual Proposal	0.25	0.2	1.00671	1.00163	1.01233
Mutual Proposal	0.35	0.2	1.01141	1.0059	1.01746
Propose-Choose	0.1	0.01	0.994543	0.979569	1.0101
Propose-Choose	0.15	0.01	0.940345	0.920382	0.960937
Propose-Choose	0.25	0.01	0.784001	0.760498	0.80819
Propose-Choose	0.35	0.01	0.662173	0.637734	0.687325
Propose-Choose	0.1	0.03	1.00718	1.00098	1.01353
Propose-Choose	0.15	0.03	0.996601	0.980698	1.01309
Propose-Choose	0.25	0.03	0.932866	0.913879	0.95247
Propose-Choose	0.35	0.03	0.887219	0.867094	0.907977
Propose-Choose	0.1	0.08	1.00836	1.00412	1.01274
Propose-Choose	0.15	0.08	1.00999	1.00394	1.01622
Propose-Choose	0.25	0.08	1.00901	1.00398	1.01414
Propose-Choose	0.35	0.08	0.993126	0.980246	1.00657
Propose-Choose	0.1	0.2	1.00141	0.995814	1.00754
Propose-Choose	0.15	0.2	1.01011	1.00367	1.01698
Propose-Choose	0.25	0.2	1.00906	1.00466	1.01362
Propose-Choose	0.35	0.2	1.00591	0.998982	1.01321

## Sheet: Figure 2 (Supp. Mat.)
Protocol	Gain threshold (t_ϕ)	Opponent threshold (t_ψ)	% games with deviations
Mutual Proposal	0.1	0.01	0.01884
Mutual Proposal	0.15	0.01	0.010243
Mutual Proposal	0.25	0.01	0.00375
Mutual Proposal	0.35	0.01	0.001646
Mutual Proposal	0.1	0.03	0.044631
Mutual Proposal	0.15	0.03	0.022407
Mutual Proposal	0.25	0.03	0.008048
Mutual Proposal	0.35	0.03	0.003841
Mutual Proposal	0.1	0.08	0.098957
Mutual Proposal	0.15	0.08	0.045637
Mutual Proposal	0.25	0.08	0.014359
Mutual Proposal	0.35	0.08	0.005305
Mutual Proposal	0.1	0.2	0.13737
Mutual Proposal	0.15	0.2	0.062832
Mutual Proposal	0.25	0.2	0.016371
Mutual Proposal	0.35	0.2	0.004847
Propose-Choose	0.1	0.01	0.048564
Propose-Choose	0.15	0.01	0.028718
Propose-Choose	0.25	0.01	0.012804
Propose-Choose	0.35	0.01	0.006219
Propose-Choose	0.1	0.03	0.101975
Propose-Choose	0.15	0.03	0.057984
Propose-Choose	0.25	0.03	0.020669
Propose-Choose	0.35	0.03	0.009329
Propose-Choose	0.1	0.08	0.159777
Propose-Choose	0.15	0.08	0.082129
Propose-Choose	0.25	0.08	0.031461
Propose-Choose	0.35	0.08	0.011524
Propose-Choose	0.1	0.2	0.197732
Propose-Choose	0.15	0.2	0.100238
Propose-Choose	0.25	0.2	0.035669
Propose-Choose	0.35	0.2	0.014359

## Sheet: Figure 4 (Supp. Mat.)
Protocol	# pre-deviation contract turns	% of deviating games
Mutual Proposal	0	0.007632
Mutual Proposal	1	0.011546
Mutual Proposal	2	0.010372
Mutual Proposal	3	0.012916
Mutual Proposal	4	0.01546
Mutual Proposal	5	0.021722
Mutual Proposal	6	0.025636
Mutual Proposal	7	0.037573
Mutual Proposal	8	0.044031
Mutual Proposal	9	0.055773
Mutual Proposal	10	0.061448
Mutual Proposal	11	0.060274
Mutual Proposal	12	0.061644
Mutual Proposal	13	0.060078
Mutual Proposal	14	0.061644
Mutual Proposal	15	0.055773
Mutual Proposal	16	0.057534
Mutual Proposal	17	0.047162
Mutual Proposal	18	0.040509
Mutual Proposal	19	0.036204
Mutual Proposal	20	0.034834
Mutual Proposal	21	0.020548
Mutual Proposal	22	0.027593
Mutual Proposal	23	0.024853
Mutual Proposal	24	0.019374
Mutual Proposal	25	0.012916
Mutual Proposal	26	0.013503
Mutual Proposal	27	0.008611
Mutual Proposal	28	0.008806
Mutual Proposal	29	0.006262
Mutual Proposal	30	0.007045
Mutual Proposal	31	0.003914
Mutual Proposal	32	0.003718
Mutual Proposal	33	0.001957
Mutual Proposal	34	0.003914
Mutual Proposal	35	0.003523
Mutual Proposal	36	0.001566
Mutual Proposal	37	0.002348
Mutual Proposal	38	0.001761
Mutual Proposal	39	0.00137
Mutual Proposal	40	0.000978
Mutual Proposal	41	0.000978
Mutual Proposal	42	0.00137
Mutual Proposal	43	0.000196
Mutual Proposal	44	0.000587
Mutual Proposal	45	0.000196
Mutual Proposal	46	0.000783
Mutual Proposal	47	0.000196
Mutual Proposal	50	0.000196
Mutual Proposal	51	0.000196
Mutual Proposal	55	0.000196
Mutual Proposal	58	0.000196
Mutual Proposal	65	0.000196
Mutual Proposal	77	0.000196
Mutual Proposal	78	0.000196
Propose-Choose	0	0.001051
Propose-Choose	1	0.004555
Propose-Choose	2	0.009811
Propose-Choose	3	0.019972
Propose-Choose	4	0.033287
Propose-Choose	5	0.059566
Propose-Choose	6	0.071128
Propose-Choose	7	0.092502
Propose-Choose	8	0.085494
Propose-Choose	9	0.09075
Propose-Choose	10	0.086545
Propose-Choose	11	0.078136
Propose-Choose	12	0.053259
Propose-Choose	13	0.052207
Propose-Choose	14	0.047652
Propose-Choose	15	0.041345
Propose-Choose	16	0.025929
Propose-Choose	17	0.032936
Propose-Choose	18	0.016118
Propose-Choose	19	0.01857
Propose-Choose	20	0.012263
Propose-Choose	21	0.013315
Propose-Choose	22	0.00911
Propose-Choose	23	0.008409
Propose-Choose	24	0.005256
Propose-Choose	25	0.004905
Propose-Choose	26	0.004905
Propose-Choose	27	0.002453
Propose-Choose	28	0.001752
Propose-Choose	29	0.002453
Propose-Choose	30	0.002453
Propose-Choose	31	0.002102
Propose-Choose	32	0.00035
Propose-Choose	33	0.001051
Propose-Choose	34	0.00035
Propose-Choose	35	0.001402
Propose-Choose	37	0.001051
Propose-Choose	38	0.000701
Propose-Choose	39	0.00035
Propose-Choose	40	0.00035
Propose-Choose	41	0.000701
Propose-Choose	44	0.000701
Propose-Choose	45	0.00035
Propose-Choose	47	0.00035
Propose-Choose	48	0.00035
Propose-Choose	50	0.000701
Propose-Choose	51	0.000701
Propose-Choose	56	0.00035

## Sheet: Figure 5 (Supp. Mat.)
Protocol	# pre-deviation contract turns	% of deviating games
Mutual Proposal	0	0.003949
Mutual Proposal	1	0.027914
Mutual Proposal	2	0.027749
Mutual Proposal	3	0.10076
Mutual Proposal	4	0.120506
Mutual Proposal	5	0.099855
Mutual Proposal	6	0.114147
Mutual Proposal	7	0.090617
Mutual Proposal	8	0.074774
Mutual Proposal	9	0.061987
Mutual Proposal	10	0.051479
Mutual Proposal	11	0.040325
Mutual Proposal	12	0.033579
Mutual Proposal	13	0.028349
Mutual Proposal	14	0.022578
Mutual Proposal	15	0.018582
Mutual Proposal	16	0.014997
Mutual Proposal	17	0.012564
Mutual Proposal	18	0.010543
Mutual Proposal	19	0.007922
Mutual Proposal	20	0.006852
Mutual Proposal	21	0.005171
Mutual Proposal	22	0.004125
Mutual Proposal	23	0.003702
Mutual Proposal	24	0.00322
Mutual Proposal	25	0.002503
Mutual Proposal	26	0.001963
Mutual Proposal	27	0.001739
Mutual Proposal	28	0.001434
Mutual Proposal	29	0.001175
Mutual Proposal	30	0.000917
Mutual Proposal	31	0.00074
Mutual Proposal	32	0.000564
Mutual Proposal	33	0.000564
Mutual Proposal	34	0.000423
Mutual Proposal	35	0.000282
Mutual Proposal	36	0.000153
Mutual Proposal	37	0.000176
Mutual Proposal	38	0.0002
Mutual Proposal	39	8.2e-05
Mutual Proposal	40	0.000176
Mutual Proposal	41	0.000129
Mutual Proposal	42	4.7e-05
Mutual Proposal	43	5.9e-05
Mutual Proposal	44	0.000118
Mutual Proposal	45	4.7e-05
Mutual Proposal	46	1.2e-05
Mutual Proposal	47	3.5e-05
Mutual Proposal	48	1.2e-05
Mutual Proposal	49	2.4e-05
Mutual Proposal	50	2.4e-05
Mutual Proposal	51	2.4e-05
Mutual Proposal	53	1.2e-05
Mutual Proposal	54	2.4e-05
Mutual Proposal	55	3.5e-05
Mutual Proposal	56	2.4e-05
Mutual Proposal	60	2.4e-05
Mutual Proposal	61	1.2e-05
Propose-Choose	0	0.379416
Propose-Choose	1	0.129731
Propose-Choose	2	0.037088
Propose-Choose	3	0.097689
Propose-Choose	4	0.062372
Propose-Choose	5	0.03983
Propose-Choose	6	0.044806
Propose-Choose	7	0.033176
Propose-Choose	8	0.027159
Propose-Choose	9	0.023664
Propose-Choose	10	0.019221
Propose-Choose	11	0.016513
Propose-Choose	12	0.014442
Propose-Choose	13	0.011641
Propose-Choose	14	0.010334
Propose-Choose	15	0.008181
Propose-Choose	16	0.007198
Propose-Choose	17	0.006457
Propose-Choose	18	0.00523
Propose-Choose	19	0.00412
Propose-Choose	20	0.003529
Propose-Choose	21	0.002847
Propose-Choose	22	0.002291
Propose-Choose	23	0.00199
Propose-Choose	24	0.001805
Propose-Choose	25	0.001562
Propose-Choose	26	0.00125
Propose-Choose	27	0.001215
Propose-Choose	28	0.000879
Propose-Choose	29	0.000775
Propose-Choose	30	0.000729
Propose-Choose	31	0.000567
Propose-Choose	32	0.000428
Propose-Choose	33	0.000417
Propose-Choose	34	0.000243
Propose-Choose	35	0.000174
Propose-Choose	36	0.000174
Propose-Choose	37	0.000139
Propose-Choose	38	0.000185
Propose-Choose	39	9.3e-05
Propose-Choose	40	5.8e-05
Propose-Choose	41	8.1e-05
Propose-Choose	42	5.8e-05
Propose-Choose	43	2.3e-05
Propose-Choose	44	5.8e-05
Propose-Choose	45	4.6e-05
Propose-Choose	46	1.2e-05
Propose-Choose	47	3.5e-05
Propose-Choose	48	2.3e-05
Propose-Choose	51	2.3e-05
Propose-Choose	52	1.2e-05
Propose-Choose	65	1.2e-05

## Sheet: Figure 6 (Supp. Mat.)
Protocol	# opponents remaining	# opponents deviated against	% of deviating games
Mutual Proposal	1	1	0.080235
Mutual Proposal	2	1	0.227593
Mutual Proposal	2	2	0.127397
Mutual Proposal	3	1	0.111937
Mutual Proposal	3	2	0.105088
Mutual Proposal	3	3	0.035225
Mutual Proposal	4	1	0.043053
Mutual Proposal	4	2	0.056751
Mutual Proposal	4	3	0.033855
Mutual Proposal	4	4	0.008415
Mutual Proposal	5	1	0.009002
Mutual Proposal	5	2	0.024658
Mutual Proposal	5	3	0.030137
Mutual Proposal	5	4	0.019374
Mutual Proposal	5	5	0.003327
Mutual Proposal	6	1	0.003914
Mutual Proposal	6	2	0.016438
Mutual Proposal	6	3	0.031115
Mutual Proposal	6	4	0.023679
Mutual Proposal	6	5	0.007241
Mutual Proposal	6	6	0.001566
Propose-Choose	1	1	0.069026
Propose-Choose	2	1	0.349685
Propose-Choose	2	2	0.071479
Propose-Choose	3	1	0.174492
Propose-Choose	3	2	0.094254
Propose-Choose	3	3	0.021374
Propose-Choose	4	1	0.055711
Propose-Choose	4	2	0.042397
Propose-Choose	4	3	0.029432
Propose-Choose	4	4	0.005606
Propose-Choose	5	1	0.014716
Propose-Choose	5	2	0.020673
Propose-Choose	5	3	0.013665
Propose-Choose	5	4	0.00911
Propose-Choose	5	5	0.001752
Propose-Choose	6	1	0.004205
Propose-Choose	6	2	0.007358
Propose-Choose	6	3	0.00946
Propose-Choose	6	4	0.003153
Propose-Choose	6	5	0.002102
Propose-Choose	6	6	0.00035

## Sheet: Figure 7 (Supp. Mat.)
Protocol	# deviators	Sanction coefficient α	Deviator advantage	95% CI lower bound	95% CI upper bound
Mutual Proposal	1	0	1.17021	1.10405	1.23762
Mutual Proposal	2	0	1.1925	1.12391	1.26375
Mutual Proposal	3	0	1.28527	1.21046	1.36461
Mutual Proposal	4	0	1.36532	1.28248	1.45521
Mutual Proposal	5	0	1.43338	1.34247	1.53429
Mutual Proposal	6	0	1.56203	1.4562	1.68263
Mutual Proposal	1	0.5	0.22429	0.197381	0.251432
Mutual Proposal	2	0.5	0.334268	0.304577	0.364593
Mutual Proposal	3	0.5	0.579894	0.541955	0.6194
Mutual Proposal	4	0.5	0.760567	0.716098	0.807818
Mutual Proposal	5	0.5	1.09036	1.02619	1.16059
Mutual Proposal	6	0.5	1.70707	1.58613	1.84595
Mutual Proposal	1	1	0.233282	0.205937	0.260868
Mutual Proposal	2	1	0.337216	0.307402	0.36767
Mutual Proposal	3	1	0.473675	0.441071	0.507501
Mutual Proposal	4	1	0.78108	0.735668	0.829355
Mutual Proposal	5	1	1.04783	0.987167	1.11405
Mutual Proposal	6	1	1.69101	1.57307	1.82611
Mutual Proposal	1	2	0.194152	0.164433	0.224159
Mutual Proposal	2	2	0.344049	0.308935	0.380052
Mutual Proposal	3	2	0.511133	0.470517	0.553621
Mutual Proposal	4	2	0.765489	0.713757	0.821013
Mutual Proposal	5	2	1.16117	1.08123	1.25023
Mutual Proposal	6	2	1.91124	1.74743	2.10571
Mutual Proposal	1	5	0.181425	0.152786	0.210333
Mutual Proposal	2	5	0.343852	0.308693	0.379903
Mutual Proposal	3	5	0.552266	0.509769	0.596769
Mutual Proposal	4	5	0.822769	0.766836	0.882985
Mutual Proposal	5	5	1.42441	1.32063	1.54151
Mutual Proposal	6	5	2.29472	2.08281	2.55072
Mutual Proposal	1	10	0.184283	0.155348	0.213493
Mutual Proposal	2	10	0.392326	0.354369	0.431305
Mutual Proposal	3	10	0.625795	0.578737	0.675227
Mutual Proposal	4	10	0.961276	0.895606	1.03241
Mutual Proposal	5	10	1.43959	1.33404	1.55882
Mutual Proposal	6	10	2.93101	2.62992	3.30477
Propose-Choose	1	0	0.839997	0.785732	0.895136
Propose-Choose	2	0	0.90451	0.849386	0.961478
Propose-Choose	3	0	0.976746	0.918456	1.03813
Propose-Choose	4	0	1.06035	0.998116	1.12717
Propose-Choose	5	0	1.16601	1.09626	1.24259
Propose-Choose	6	0	1.50971	1.40966	1.62333
Propose-Choose	1	0.5	0.07326	0.057583	0.08902
Propose-Choose	2	0.5	0.171545	0.150983	0.192429
Propose-Choose	3	0.5	0.296041	0.27218	0.320621
Propose-Choose	4	0.5	0.546381	0.514102	0.580352
Propose-Choose	5	0.5	0.852628	0.805311	0.903813
Propose-Choose	6	0.5	1.51846	1.41732	1.63341
Propose-Choose	1	1	0.057783	0.043683	0.071948
Propose-Choose	2	1	0.151693	0.132433	0.171236
Propose-Choose	3	1	0.267274	0.244817	0.290379
Propose-Choose	4	1	0.475217	0.446758	0.505062
Propose-Choose	5	1	0.883859	0.834831	0.936942
Propose-Choose	6	1	1.7932	1.66468	1.94111
Propose-Choose	1	2	0.05716	0.040487	0.073924
Propose-Choose	2	2	0.142455	0.120365	0.164921
Propose-Choose	3	2	0.267336	0.240652	0.29494
Propose-Choose	4	2	0.521099	0.484417	0.560027
Propose-Choose	5	2	1.01449	0.94658	1.08962
Propose-Choose	6	2	2.08874	1.90178	2.31285
Propose-Choose	1	5	0.047852	0.03247	0.063313
Propose-Choose	2	5	0.151474	0.128631	0.174718
Propose-Choose	3	5	0.330977	0.300515	0.362598
Propose-Choose	4	5	0.66163	0.616675	0.709642
Propose-Choose	5	5	1.21327	1.13024	1.30584
Propose-Choose	6	5	2.67632	2.40998	3.00408
Propose-Choose	1	10	0.043431	0.028653	0.05828
Propose-Choose	2	10	0.197439	0.171667	0.223713
Propose-Choose	3	10	0.390132	0.355972	0.425702
Propose-Choose	4	10	0.779036	0.725772	0.836288
Propose-Choose	5	10	1.36154	1.26394	1.47131
Propose-Choose	6	10	3.58448	3.1798	4.10049

## Sheet: Figure 8 (Supp. Mat.)
Protocol	Gain threshold (t_ϕ)	Opponent threshold (t_ψ)	Invader (vs learned) advantage	95% CI lower bound	95% CI upper bound
Mutual Proposal	0.1	0.01	1.00202	0.992593	1.01264
Mutual Proposal	0.15	0.01	0.99371	0.98726	1.00132
Mutual Proposal	0.25	0.01	0.991648	0.983328	1.00114
Mutual Proposal	0.35	0.01	0.983081	0.974905	0.992412
Mutual Proposal	0.1	0.03	0.994188	0.984069	1.00549
Mutual Proposal	0.15	0.03	1	1	1
Mutual Proposal	0.25	0.03	0.998181	0.990437	1.00711
Mutual Proposal	0.35	0.03	0.983501	0.975565	0.992593
Mutual Proposal	0.1	0.08	0.961256	0.94463	0.979045
Mutual Proposal	0.15	0.08	0.990245	0.981335	1.0003
Mutual Proposal	0.25	0.08	0.999224	0.990547	1.00908
Mutual Proposal	0.35	0.08	0.994165	0.985361	1.00414
Mutual Proposal	0.1	0.2	0.917575	0.899408	0.936878
Mutual Proposal	0.15	0.2	0.987384	0.976457	0.999463
Mutual Proposal	0.25	0.2	0.999619	0.990529	1.00989
Mutual Proposal	0.35	0.2	0.991617	0.982851	1.00155
Propose-Choose	0.1	0.01	0.976036	0.95059	1.0027
Propose-Choose	0.15	0.01	1.01001	0.989223	1.03195
Propose-Choose	0.25	0.01	1.01289	0.998866	1.02801
Propose-Choose	0.35	0.01	0.992867	0.979659	1.00715
Propose-Choose	0.1	0.03	0.963975	0.939009	0.990149
Propose-Choose	0.15	0.03	0.968065	0.948441	0.988821
Propose-Choose	0.25	0.03	0.997324	0.984006	1.01172
Propose-Choose	0.35	0.03	1	1	1
Propose-Choose	0.1	0.08	0.868116	0.840197	0.897295
Propose-Choose	0.15	0.08	0.93452	0.911186	0.959034
Propose-Choose	0.25	0.08	0.987578	0.972076	1.00417
Propose-Choose	0.35	0.08	1.0014	0.985149	1.01876
Propose-Choose	0.1	0.2	0.786565	0.758961	0.815429
Propose-Choose	0.15	0.2	0.934763	0.909615	0.96112
Propose-Choose	0.25	0.2	0.988114	0.97163	1.0057
Propose-Choose	0.35	0.2	1.00742	0.989956	1.02601

[truncated: 1 more sheets: Figure 9 (Supp. Mat.)]
